# Supplementary material for: A Facile Method for the Fabrication of the Microneedle Electrode and Its Application in the Enzymatic Determination of Glutamate
Source: Biosensors (Basel). 2023 Aug 18;13(8):828. doi: 10.3390/bios13080828 (PMC10452303; doi:10.3390/bios13080828)
Supplement: Supplementary file 1 [file biosensors-13-00828-s001.zip]

Archive with 1 entries (1 files):
- biosensors-2491483-supplementary.pdf
